# Supplementary material for: Dosage Regulation of the Active X Chromosome in Human Triploid Cells
Source: PLoS Genet. 2009 Dec 4;5(12):e1000751. doi: 10.1371/journal.pgen.1000751 (PMC2777382; doi:10.1371/journal.pgen.1000751)
Supplement: Table S2 — Note: the expression level of each X-linked gene normalized to the median value of autosomal gene expression from each array was used to calculate fold changes between triploid and diploid cultures. Genes with similar expression (<1.2 fold change, p>0.2) in XaXiXi versus XaXi or in XYY versus XY are listed. Pink symbols indicate genes with similar expression in XaXiXi versus XaXi but not in in XYY versus XY. Green symbols indicate genes with similar expression in XYY versus XY but not in XaXiXi versus XaXi. Black symbols indicate genes with similar expression in both comparisons. In each group, genes were sorted according to their chromosomal location from Affymetrix MM8 annotation. p: X short arm. q: X long arm. XAR: X added region. XCR: X conserved region. (0.13 MB XLS) [file pgen.1000751.s007.xls]

## Sheet: Sheet1
	Gene Symbol	Gene Name			XaXaXi				XaXiXi				XaXi					XYY				XY
			Chr arm	Region	7529H2	GM1X	GM2X	XaXaXi avg	7529E4	HmXXXf3	HmXXXf9	XaXiXi avg	XX6	XX5	XX avg	Fold change XaXiXi/XaXi	p-value	HmXYY1	HmXYY2	HmXYY4	XaYY avg	XY1	XY2	XY avg	Fold change XYY/XY	p-value
X-linked genes with similar expression in XaXiXi versus XaXi but not in XYY versus XY	ZBED1	zinc finger, BED-type containing 1	p	XAR	50.1984	33.3704	46.7719	43.4469	48.052	61.8182	34.7782	48.2161	52.057	32.6821	42.3695	1.13799	0.680116	76.086	75.1275	51.2525	67.4887	42.8683	63.7236	53.296	1.2663	0.387271
	CXYorf2	chromosome X and Y open reading frame 2	p	XAR	28.2739	24.2501	31.9697	28.1646	43.95	13.7023	26.2827	27.9783	29.4908	36.63	33.0604	0.846279	0.63438	19.467	21.6945	23.6996	21.6204	37.4651	22.7416	30.1033	0.718206	0.451492
	DHRSX	Dehydrogenase/reductase (SDR family) X-linked	p	XAR	49.3518	38.2723	80.7	56.108	46.4893	84.3003	65.6763	65.4886	74.025	36.5215	55.2732	1.18482	0.691295	108.054	101.115	58.292	89.1537	49.2156	77.1941	63.2049	1.41055	0.307666
	LOC286434	hypothetical protein LOC286434	p	XAR	43.4754	30.2596	24.5686	32.7679	39.7015	16.1219	16.0515	23.9583	22.8692	27.5132	25.1912	0.951059	0.892618	30.618	26.892	18.5003	25.3368	18.4233	13.6648	16.044	1.5792	0.119835
	CD99	CD99 molecule	p	XAR	1405.65	1583.77	1916.55	1635.33	2128.45	648.549	1010.18	1262.39	1334.12	1590.07	1462.1	0.863414	0.703442	1119.47	646.2	1707.93	1157.87	953.433	1847.75	1400.59	0.8267	0.69935
	HDHD1A	haloacid dehalogenase-like hydrolase domain containing 1A	p	XAR	184.136	137.724	121.698	147.853	127.602	111.959	189.956	143.172	116.486	188.685	152.586	0.938306	0.849001	76.356	73.305	100.974	83.5449	148.168	153.686	150.927	0.553546	0.0111055
	SCML1	sex comb on midleg-like 1 (Drosophila)	p	XAR	172.93	146.49	99.1137	139.512	67.2435	75.6125	80.2836	74.3799	23.2292	105.087	64.1583	1.15932	0.844304	14.661	24.327	41.4219	26.8033	103.9	54.808	79.3538	0.33777	0.255126
	EIF2S3	eukaryotic translation initiation factor 2, subunit 3 gamma, 52kDa	p	XAR	696.005	885.541	885.538	822.361	350.379	477.354	359.162	395.632	254.193	586.46	420.327	0.941248	0.906726	346.257	330.975	337.484	338.239	526.529	583.751	555.14	0.609286	0.0773934
	PHKA2	phosphorylase kinase, alpha 2 (liver)	p	XAR	58.5648	29.6233	22.8137	37.0006	28.8605	24.7746	25.5258	26.387	28.5188	32.3158	30.4173	0.867499	0.226174	9.585	24.867	30.6774	21.7098	33.3963	29.0408	31.2185	0.695413	0.267853
	CXorf15	chromosome X open reading frame 15	p	XAR	297.866	146.384	158.246	200.832	126.356	114.274	101.855	114.162	146.867	119.862	133.364	0.856015	0.363507	87.6555	75.735	33.1598	65.5168	146.573	62.2356	104.404	0.62753	0.518569
	FAM51A1	family with sequence similarity 51, member A1	p	XAR	37.9476	33.5825	47.8783	39.8028	47.6125	31.1129	29.1276	35.951	34.2803	37.5254	35.9028	1.00134	0.994316	13.959	16.119	19.76	16.6127	15.2334	26.8708	21.0521	0.789122	0.582285
	KLHL15	kelch-like 15 (Drosophila)	p	XAR	96.363	68.7204	58.2551	74.4462	95.0785	46.2223	40.7943	60.6984	68.3605	72.4867	70.4236	0.861903	0.63079	41.7825	34.02	33.1103	36.3043	141.495	31.0124	86.2536	0.420902	0.531792
	CXorf23	chromosome X open reading frame 23	p	XAR	81.0495	92.5463	51.3499	74.9819	63.7275	35.4787	39.4371	46.2144	34.1119	58.3638	46.2379	0.999494	0.998893	24.759	34.155	26.5772	28.4971	39.7761	31.6696	35.7229	0.797727	0.282823
	MGC4825	hypothetical protein MGC4825	p	XAR	62.9721	38.4608	70.959	57.464	61.237	54.7566	80.4402	65.4779	54.8677	74.9694	64.9185	1.00862	0.968539	52.839	58.752	88.7224	66.7711	51.2337	123.479	87.3564	0.764353	0.670175
	SAT	spermidine/spermine N1-acetyltransferase	p	XAR	1087.93	742.562	430.408	753.634	320.139	903.517	1113.48	779.047	865.515	459.238	662.377	1.17614	0.734455	576.558	628.938	360.515	522.004	253.776	476.538	365.157	1.42953	0.370947
	TRAPPC2 /// SEDLP	trafficking protein particle complex 2 /// spondyloepiphyseal dysplasia, late, pseudogene	p	XAR	61.7022	89.789	80.4202	77.3038	41.7525	79.8205	88.2441	69.939	65.269	69.9226	67.5958	1.03467	0.885731	51.975	95.688	155.733	101.132	66.0114	177.246	121.629	0.831484	0.783117
	ZFX	zinc finger protein, X-linked	p	XAR	151.043	144.794	117.426	137.754	82.2597	78.7619	53.1722	71.398	82.4412	80.9116	81.6764	0.874156	0.378768	34.0943	33.3248	25.688	31.0357	77.4853	30.8388	54.162	0.573015	0.501383
	RPGR	retinitis pigmentosa GTPase regulator	p	XAR	80.676	52.6715	46.3141	59.8872	44.3895	31.1129	35.8353	37.1126	24.9823	44.6886	34.8354	1.06537	0.858207	17.064	15.093	25.6386	19.2652	81.375	17.484	49.4295	0.389751	0.517328
	DDX3X	DEAD (Asp-Glu-Ala-Asp) box polypeptide 3, X-linked	p	XAR	1377.72	1668.57	1279.19	1441.83	1354	1116.28	809.979	1093.42	1456.89	1151.1	1304	0.838514	0.414703	826.083	455.364	572.851	618.099	1191.07	672.576	931.823	0.663323	0.423422
	PCTK1	PCTAIRE protein kinase 1	p	XCR	56.1246	59.7886	53.7406	56.5513	39.7015	42.2904	52.9569	44.9829	49.0247	50.4951	49.7599	0.903999	0.359994	41.337	46.656	96.4288	61.4739	55.6822	105.152	80.4171	0.764439	0.595803
	NDUFB11	NADH dehydrogenase (ubiquinone) 1 beta subcomplex, 11, 17.3kDa	p	XCR	360.129	408.363	394.7	387.731	400.238	284.172	361.459	348.623	382.062	305.006	343.534	1.01481	0.928786	310.176	298.161	421.925	343.421	324.589	595.547	460.068	0.746457	0.543086
	TIMP1	TIMP metallopeptidase inhibitor 1	p	XCR	1149.86	1029.6	964.89	1048.12	961.187	2260.7	4025.51	2415.8	2840.52	2639.8	2740.16	0.881626	0.750637	255.312	297.108	4867.21	1806.54	1293.86	8378.08	4835.97	0.373563	0.544298
	FTSJ1	FtsJ homolog 1 (E. coli)	p	XCR	74.1397	91.6626	99.1518	88.3181	67.39	56.4793	72.3231	65.3975	52.9793	92.9588	72.969	0.896236	0.770162	56.133	49.005	111.681	72.273	84.0116	213.292	148.652	0.486189	0.436674
	GPKOW	G patch domain and KOW motifs	p	XCR	153.508	181.487	171.98	168.992	135.512	135.524	118.39	129.809	147.616	131.135	139.376	0.931358	0.442205	90.531	99.549	75.0633	88.3811	181.434	125.686	153.56	0.575547	0.240576
	HDAC6	histone deacetylase 6	p	XCR	102.488	47.2276	88.3554	79.3571	73.6895	60.2007	38.3409	57.4104	53.1058	72.6088	62.8573	0.913344	0.728613	67.797	45.333	46.683	53.271	49.2807	110.782	80.0311	0.665628	0.540691
	RBM10	RNA binding motif protein 10	p	XCR	32.121	55.3581	63.7486	50.4093	51.9342	75.5336	69.7131	65.727	78.7417	74.481	76.6113	0.857928	0.262205	42.282	97.7805	107.322	82.4613	115.52	120.925	118.222	0.69751	0.218276
	PRAF2	PRA1 domain family, member 2	p	XCR	134.236	170.599	173.659	159.498	155.436	87.5527	134.806	125.932	178.635	118.6	148.617	0.847356	0.596895	88.965	72.468	188.856	116.763	62.8215	256.283	159.552	0.731817	0.737152
	NUDT10	nudix (nucleoside diphosphate linked moiety X)-type motif 10	p	XCR	36.0801	39.0971	23.7293	32.9688	28.5675	12.4399	27.9531	22.9868	26.4016	22.792	24.5968	0.934546	0.795639	22.329	25.704	20.5998	22.8776	29.6205	7.7624	18.6914	1.22396	0.767291
	LOC158563	hypothetical protein LOC158563	p	XCR	84.9712	75.9318	88.6606	83.1879	32.7428	57.7285	30.7328	40.4013	28.587	47.4969	38.0419	1.06202	0.868007	59.454	89.3025	49.4494	66.0686	33.9822	71.4116	52.6969	1.25375	0.61322
	PPP1R3F	protein phosphatase 1, regulatory (inhibitor) subunit 3F	p	XCR	37.2006	13.7865	28.4599	26.4823	33.402	11.8876	12.267	19.1855	22.2826	18.2336	20.2581	0.947055	0.896335	8.289	10.53	25.3916	14.7369	8.3979	7.1176	7.75775	1.89963	0.322676
	TMEM29 /// LOC653094 /// LOC653504 /// LOC653507	transmembrane protein 29 /// similar to transmembrane protein 29 /// similar to transmembrane protein 29 /// similar to transmembrane protein 29	p	XCR	627.629	339.855	425.678	464.387	482.132	191.99	433.208	369.11	237.365	441.025	339.195	1.08819	0.842727	135.297	131.571	123.945	130.271	306.947	162.961	234.954	0.554453	0.383109
	IQSEC2	IQ motif and Sec7 domain 2	p	XCR	24.9124	30.8959	26.8194	27.5426	33.0358	13.1632	17.6045	21.2678	23.9676	21.6931	22.8304	0.931557	0.82118	12.879	12.9465	18.9943	14.9399	14.8428	8.8908	11.8668	1.25897	0.485908
	FAM104B	Family with sequence similarity 104, member B	p	XCR	43.6248	45.8136	41.8887	43.7757	18.6055	27.2205	27.927	24.5843	19.4018	27.5132	23.4575	1.04804	0.843212	22.221	35.991	50.5115	36.2412	35.7399	53.7168	44.7283	0.81025	0.544337
	ELK1	ELK1, member of ETS oncogene family	p	XCR	95.9895	69.2153	88.9658	84.7235	46.587	92.8127	55.1493	64.8497	52.2117	63.085	57.6484	1.12492	0.673675	28.161	63.531	63.973	51.8883	62.9517	144.162	103.557	0.50106	0.412894
	GRIPAP1	GRIP1 associated protein 1	p	XCR	31.0005	68.579	63.1001	54.2265	34.1345	26.9838	36.6444	32.5876	35.9213	28.3272	32.1242	1.01442	0.931025	32.103	27.648	20.1305	26.6272	46.0908	29.4376	37.7642	0.70509	0.38895
	OGT	O-linked N-acetylglucosamine (GlcNAc) transferase (UDP-N-acetylglucosamine:polypeptide-N-acetylglucosaminyl transferase)	q	XCR	491.171	302.066	379.364	390.867	177.521	309.078	192.103	226.234	177.141	309.524	243.332	0.929732	0.849098	136.181	157.889	83.4057	125.825	222.186	161.603	191.895	0.6557	0.216662
	P2RY4	pyrimidinergic receptor P2Y, G-protein coupled, 4	q	XCR	20.7666	16.968	10.5294	16.088	15.529	7.89	9.4743	10.9644	14.5755	8.3028	11.4392	0.958499	0.913951	12.96	7.992	13.6344	11.5288	6.4449	9.2008	7.82285	1.47373	0.198848
	SNX12	Sorting nexin 12	q	XCR	441.888	487.123	734.96	554.657	209.788	283.461	237.575	243.608	153.139	338.543	245.841	0.990919	0.984776	148.567	151.916	118.054	139.512	216.099	206.758	211.429	0.659855	0.0126028
	PDZD11	PDZ domain containing 11	q	XCR	411.224	548.208	558.211	505.881	245.68	322.122	342.954	303.586	223.087	320.472	271.78	1.11703	0.639562	139.914	154.359	654.229	316.167	284.617	613.304	448.961	0.704221	0.616423
	RPS4X	ribosomal protein S4, X-linked	q	XCR	5516.48	6491.82	6399.78	6136.03	8816.88	4871.96	4786.65	6158.5	5308.33	7402.8	6355.56	0.968993	0.914732	3080.27	3481.45	3906.11	3489.27	4918.5	4824.07	4871.29	0.716294	0.0249374
	TAF1	TAF1 RNA polymerase II, TATA box binding protein (TBP)-associated factor, 250kDa	q	XCR	59.013	79.5022	91.0259	76.5137	31.8637	33.6903	63.7101	43.0881	51.8843	49.247	50.5656	0.852121	0.545047	40.2435	49.0455	24.1566	37.8152	77.6968	23.5228	50.6098	0.747191	0.719583
	IGBP1	immunoglobulin (CD79A) binding protein 1	q	XCR	215.958	159.923	225.009	200.297	102.989	130.04	105.744	112.925	117.807	140.374	129.091	0.874771	0.365996	75.1275	55.8225	65.6155	65.5218	88.9591	137.082	113.021	0.579734	0.285956
	SATL1	Spermidine/spermine N1-acetyl transferase-like 1	q	XCR	160.007	157.449	164.121	160.526	76.18	92.9968	112.922	94.0328	88.2844	127.472	107.878	0.871656	0.611003	60.993	58.806	60.6632	60.1541	103.249	62.4464	82.8475	0.726082	0.466024
	COX7B	cytochrome c oxidase subunit VIIb	q	XCR	997.693	1333.76	1121.99	1151.15	857.611	652.24	807.847	772.566	696.072	1092.31	894.189	0.863985	0.648885	692.145	603.369	1069.71	788.407	834.387	1177.53	1005.96	0.783738	0.420575
	CHM /// LOC642090	choroideremia (Rab escort protein 1) /// hypothetical protein LOC642090	q	XCR	1665.14	1032.22	639.623	1112.33	1006.16	336.009	501.094	614.422	587.481	602.604	595.043	1.03257	0.932206	350.649	213.381	100.01	221.347	439.425	143.815	291.62	0.759024	0.722842
	CXorf34	chromosome X open reading frame 34	q	XCR	77.1651	74.8713	63.5579	71.8648	42.0455	21.8553	32.2857	32.0622	14.4937	56.98	35.7368	0.897174	0.891913	18.927	15.498	28.0098	20.8116	50.9082	31.7688	41.3385	0.503444	0.246088
	TIMM8A	translocase of inner mitochondrial membrane 8 homolog A (yeast)	q	XCR	42.2055	55.853	61.4978	53.1854	35.453	20.5403	33.7473	29.9135	33.1542	34.4322	33.7932	0.885194	0.497696	37.125	36.936	27.1947	33.7519	66.5973	27.6768	47.1371	0.716038	0.615546
	AMMECR1	Alport syndrome, mental retardation, midface hypoplasia and elliptocytosis chromosomal region, gene 1	q	XCR	253.719	196.122	166.983	205.608	181.294	77.3615	119.747	126.134	98.1237	201.628	149.876	0.84159	0.736041	114.804	91.9215	115.016	107.247	298.223	244.255	271.239	0.395397	0.0837404
	NXT2	nuclear transport factor 2-like export factor 2	q	XCR	140.212	186.507	128.413	151.71	180.341	99.7559	84.6162	121.571	75.6841	141.799	108.741	1.11798	0.795366	44.523	55.566	42.3111	47.4667	173.036	47.3184	110.177	0.430822	0.500311
	MCTS1	malignant T cell amplified sequence 1	q	XCR	610.224	568.075	652.594	610.298	305.892	335.904	545.125	395.64	361.332	505.901	433.616	0.91242	0.74217	263.331	348.624	304.897	305.617	638.371	711.041	674.706	0.452964	0.0154788
	PGRMC1	progesterone receptor membrane component 1	q	XCR	1419.19	1774.89	1931.73	1708.6	1337.11	1002.88	727.72	1022.57	1162.62	829.425	996.023	1.02665	0.920287	541.039	464.562	415.59	473.73	1240.74	562.439	901.59	0.525439	0.424897
	RPL39	ribosomal protein L39	q	XCR	5829.07	6849.35	6719.51	6465.97	7906.31	5046.13	4743	5898.48	6605.46	6261.7	6433.58	0.916827	0.650382	3565.65	4333.61	4807.56	4235.6	5919.74	5870.76	5895.25	0.718478	0.0438254
	LRCH2	leucine-rich repeats and calponin homology (CH) domain containing 2	q	XCR	815.649	253.742	165.876	411.756	334.02	42.4482	129.508	168.659	187.11	213.349	200.23	0.842326	0.751198	47.817	24.84	18.0557	30.2376	239.633	39.2336	139.433	0.21686	0.471679
	CXorf45	chromosome X open reading frame 45	q	XCR	157.542	98.3437	96.3287	117.405	51.4948	77.4009	82.3586	70.4181	32.6061	115.629	74.1174	0.950088	0.943787	35.262	58.887	34.5059	42.885	51.2337	69.6508	60.4423	0.70952	0.266911
	DOCK11	dedicator of cytokinesis 11	q	XCR	285.055	234.158	203.492	240.902	87.7535	161.166	181.03	143.316	149.603	179.324	164.464	0.871418	0.558904	73.251	64.692	50.4127	62.7852	225.962	186.05	206.006	0.304774	0.0634796
	NKAP	NF-kappaB activating protein	q	XCR	59.6853	75.649	40.8205	58.7183	60.065	51.6795	76.0032	62.5826	62.969	59.422	61.1955	1.02267	0.86608	34.803	61.776	78.1508	58.2433	70.1127	90.9664	80.5396	0.723164	0.268702
	UBE2A	ubiquitin-conjugating enzyme E2A (RAD6 homolog)	q	XCR	503.964	569.913	534.405	536.094	325.596	269.838	431.825	342.42	370.054	390.394	380.224	0.900573	0.512121	338.567	413.519	402.573	384.886	434.054	510.62	472.337	0.814855	0.207407
	SLC25A5	solute carrier family 25 (mitochondrial carrier; adenine nucleotide translocator), member 5	q	XCR	1411.01	1375.4	1274.97	1353.79	644.893	952.428	1098.42	898.58	753.194	1068.13	910.663	0.986732	0.957955	684.126	677.835	645.658	669.206	2072.98	1223.81	1648.39	0.405975	0.260247
	BIRC4	baculoviral IAP repeat-containing 4	q	XCR	222.071	155.705	113.191	163.656	87.9488	100.137	96.1698	94.752	96.9245	116.266	106.595	0.888894	0.421426	76.563	101.246	104.259	94.0224	122.16	186.488	154.324	0.609253	0.295856
	RAP2C	RAP2C, member of RAS oncogene family	q	XCR	334.581	445.693	375.739	385.338	233.228	267.011	371.259	290.499	192.238	461.05	326.644	0.889346	0.834358	224.977	290.439	125.229	213.549	381.226	195.796	288.511	0.740175	0.565248
	BCORL1	BCL6 co-repressor-like 1	q	XCR	28.7968	17.4983	23.653	23.316	32.6695	19.462	22.1067	24.7461	30.2711	25.7224	27.9968	0.88389	0.535081	16.0515	25.8795	31.8383	24.5898	18.4558	21.4024	19.9291	1.23386	0.422306
	COVA1	cytosolic ovarian carcinoma antigen 1	q	XCR	101.069	83.0018	111.055	98.3752	58.893	56.7949	30.6545	48.7808	43.112	51.8518	47.4819	1.02736	0.906339	12.2175	29.295	18.9449	20.1525	64.1235	30.5536	47.3386	0.425709	0.336154
	THOC2	THO complex 2	q	XCR	137.493	137.936	77.9633	117.797	74.6857	72.1251	142.135	96.3154	95.2834	105.494	100.389	0.959423	0.877001	80.6382	102.697	79.9984	87.7779	158.336	88.9378	123.637	0.709965	0.485023
	ELF4	E74-like factor 4 (ets domain transcription factor)	q	XCR	105.29	102.268	100.64	102.732	71.6385	100.335	59.7429	77.2386	81.5698	69.597	75.5834	1.0219	0.91045	47.952	88.0335	157.895	97.9601	191.459	120.044	155.752	0.62895	0.331614
	FHL1	four and a half LIM domains 1	q	XCR	102.369	1076.94	935.148	704.821	682.924	475.088	178.075	445.363	410.457	509.597	460.027	0.968124	0.931742	1195.96	1136.6	254.232	862.265	378.439	505.052	441.746	1.95195	0.300067
	ZDHHC9	zinc finger, DHHC-type containing 9	q	XCR	189.738	127.967	152.829	156.845	104.601	129.08	138.33	124.004	141.055	133.822	137.438	0.902252	0.314759	163.89	181.44	273.009	206.113	55.4652	163.11	109.287	1.88597	0.279871
	HTATSF1	HIV-1 Tat specific factor 1	q	XCR	274.373	488.82	351.514	371.569	170.673	336.745	439.55	315.656	357.569	326.495	342.032	0.922883	0.770565	368.874	364.581	129.008	287.488	503.353	293.657	398.505	0.721416	0.482747
	RBMX	RNA binding motif protein, X-linked	q	XCR	341.752	263.605	450.666	352.008	247.951	264.039	252.348	254.779	141.313	420.472	280.892	0.907035	0.882272	185.274	203.391	244.678	211.114	699.955	326.442	513.199	0.41137	0.350607
	DDX26B	DEAD/H (Asp-Glu-Ala-Asp/His) box polypeptide 26B	q	XCR	60.3576	27.6437	70.959	52.9868	42.6315	22.1183	27.5355	30.7618	17.8081	48.1074	32.9578	0.933369	0.910483	30.888	53.919	26.8489	37.2186	17.577	26.9576	22.2673	1.67145	0.222749
	EMD	emerin (Emery-Dreifuss muscular dystrophy)	q	XCR	54.3069	65.6096	42.1176	54.0114	53.912	23.3544	37.062	38.1095	40.6726	44.363	42.5178	0.896318	0.670244	27.189	17.631	62.6639	35.828	82.4166	67.3816	74.8991	0.47835	0.0916139
	RPL10	ribosomal protein L10	q	XCR	4344.85	4207.78	5118.59	4557.07	3839.18	3350.62	2139	3109.6	2753.55	4252.42	3502.98	0.887701	0.707472	1626.4	1371.65	3416.26	2138.1	3636.42	3788.35	3712.38	0.575938	0.132315
	FUNDC2	FUN14 domain containing 2	q	XCR	460.974	755.43	718.365	644.923	308.969	475.793	400.609	395.124	477.092	452.258	464.675	0.850322	0.284216	253.665	179.982	188.881	207.509	353.688	356.897	355.293	0.584052	0.0233652
	IDH3G	isocitrate dehydrogenase 3 (NAD+) gamma	q	XCR	114.179	171.518	174.689	153.462	55.377	75.3232	125.084	85.2615	81.2715	116.728	98.9995	0.861231	0.650279	84.861	67.662	165.601	106.041	93.8091	234.273	164.041	0.646432	0.556153
	TAZ	tafazzin (cardiomyopathy, dilated 3A (X-linked); endocardial fibroelastosis 2; Barth syndrome)	q	XCR	50.7213	27.573	36.3951	38.2298	27.542	18.8571	35.1567	27.1853	21.9227	32.6414	27.2821	0.996452	0.990214	30.861	25.596	27.7134	28.0568	55.8558	26.7344	41.2951	0.679422	0.529356
	UBL4A	ubiquitin-like 4A	q	XCR	60.9552	99.8991	92.1704	84.3416	70.906	55.6508	88.9227	71.8265	85.9511	53.1542	69.5527	1.03269	0.917358	72.036	64.53	53.7966	63.4542	101.491	83.3528	92.4219	0.686571	0.131185
	IRAK1	interleukin-1 receptor-associated kinase 1	q	XCR	387.32	541.067	526.928	485.105	126.283	762.016	384.688	424.329	526.753	257.305	392.029	1.08239	0.896565	424.737	647.082	382.331	484.717	703.406	647.702	675.554	0.717511	0.136139
	LOC347544	similar to ribosomal protein L18a	q	XCR	81.1989	137.794	129.328	116.107	138.589	77.8743	62.2746	92.9126	70.3202	126.658	98.4893	0.943378	0.891084	32.13	71.739	118.56	74.143	79.8126	115.345	97.5787	0.759828	0.500175
	IKBKG	inhibitor of kappa light polypeptide gene enhancer in B-cells, kinase gamma	q	XCR	73.3928	111.706	92.2086	92.4358	85.7025	89.6304	63.4752	79.6027	73.4281	66.9108	70.1694	1.13444	0.372923	53.109	41.8365	81.1766	58.7073	63.5376	87.544	75.5408	0.777161	0.398754
	LOC158960	hypothetical protein BC009467	q	XCR	215.958	161.691	246.449	208.033	106.506	64.7506	72.4275	81.2279	74.9336	99.9592	87.4464	0.928887	0.753783	89.883	52.893	63.8742	68.8834	78.3153	93.6448	85.9801	0.801156	0.291265
	CLIC2	Chloride intracellular channel 2	q	XCR	28.5354	48.4295	38.15	38.3716	37.211	20.4614	28.3446	28.6723	25.6189	32.7228	29.1708	0.982911	0.939044	26.298	21.519	16.9195	21.5788	16.6005	16.3928	16.4966	1.30807	0.201152
	GDI1	GDP dissociation inhibitor 1	q	XCR	405.92	306.626	336.025	349.524	335.632	401.364	511.743	416.246	395.419	541.554	468.487	0.888491	0.6181	340.227	257.283	324.138	307.216	121.542	280.166	200.854	1.52955	0.39393
	PLXNA3	plexin A3	q	XCR	86.4279	61.1555	41.5835	63.0556	56.6955	37.1356	47.0583	46.9631	53.9958	41.6768	47.8363	0.981746	0.924568	83.295	62.262	62.244	69.267	31.248	57.2136	44.2308	1.56604	0.261714
X-linked genes with similar expression in XYY versus XY but not in XaXiXi versus XaXi	LOC401577 /// LOC645119 /// LOC646154 /// LOC646162 /// LOC652827	hypothetical gene supported by AK125149 /// similar to hypothetical gene supported by AK125149 /// hypothetical protein LOC646154 /// similar to hypothetical gene supported by AK125149 /// similar to hypothetical gene supported by AK125149	p	XAR	74.3265	27.8558	22.3559	41.5127	90.6835	29.5612	66.2679	62.1709	41.29	40.2116	40.7508	1.52564	0.351146	38.583	40.095	64.6399	47.7726	21.6783	67.9768	44.8276	1.0657	0.920915
	WWC3	WWC family member 3	p	XAR	180.176	104.318	136.081	140.192	46.6603	112.064	59.9125	72.879	125.562	131.298	128.43	0.567461	0.1057	51.8265	92.151	125.414	89.7973	78.6408	133.759	106.2	0.84555	0.680831
	STS	steroid sulfatase (microsomal), arylsulfatase C, isozyme S	p	XAR	78.2856	95.0444	91.8143	88.3814	68.1225	51.9951	68.0688	62.7288	36.7807	49.247	43.0138	1.45834	0.118582	24.687	35.217	26.3796	28.7612	33.8086	20.7659	27.2872	1.05402	0.863584
	ASMTL	acetylserotonin O-methyltransferase-like	p	XAR	88.8183	101.667	101.555	97.3467	115.296	187.217	162.094	154.869	46.3824	138.299	92.3405	1.67715	0.38127	58.05	99.819	149.608	102.492	93.7114	137.293	115.502	0.887363	0.73011
	PRKX /// PRKY	protein kinase, X-linked /// protein kinase, Y-linked	p	XAR	185.032	65.5389	116.968	122.513	67.2435	26.9312	32.0508	42.0752	251.145	89.0516	170.098	0.247358	0.354348	180.387	117.828	28.8249	109.013	192.956	45.9048	119.431	0.912775	0.915825
	PRKX	protein kinase, X-linked	p	XAR	153.658	59.1759	109.414	107.416	31.2045	20.4614	18.009	23.225	192.088	60.236	126.162	0.184089	0.361851	70.794	52.758	16.8948	46.8156	82.0911	25.0232	53.5572	0.874124	0.859152
	HCCS	holocytochrome c synthase (cytochrome c heme-lyase)	p	XAR	382.688	425.119	371.467	393.091	148.624	190.688	134.898	158.07	343.6	285.755	314.677	0.502324	0.0582862	300.659	233.847	137.023	223.843	265.999	198.834	232.416	0.963112	0.892183
	ARSD	arylsulfatase D	p	XAR	48.6297	33.2997	41.1003	41.0099	52.7888	26.0545	42.9867	40.61	67.4006	48.433	57.9168	0.701179	0.279369	20.16	27.108	29.3848	25.5509	16.1014	38.7293	27.4154	0.931993	0.896738
	MOSPD2	motile sperm domain containing 2	p	XAR	255.623	204.111	194.87	218.202	99.327	83.1869	65.5893	82.7011	152.38	79.2429	115.811	0.714102	0.527022	107.933	110.416	43.0768	87.1419	94.8833	52.9232	73.9032	1.17914	0.69539
	PIR	pirin (iron-binding nuclear protein)	p	XAR	144.619	120.049	157.712	140.793	68.7085	76.5593	54.5751	66.6143	21.3675	43.549	32.4583	2.05231	0.138747	19.251	14.364	38.285	23.9667	23.9568	31.4216	27.6892	0.86556	0.682568
	U2AF1L2	U2 small nuclear RNA auxiliary factor 1-like 2	p	XAR	132.144	135.744	125.971	131.287	134.78	78.0979	95.0823	102.653	115.7	149.491	132.595	0.774185	0.307985	53.352	46.467	47.3252	49.0481	55.0421	48.8932	51.9676	0.94382	0.519032
	CDKL5	Cyclin-dependent kinase-like 5	p	XAR	76.2687	85.6884	55.2412	72.3994	45.8545	39.3185	21.1671	35.4467	40.6148	48.84	44.7274	0.792505	0.355477	28.404	45.873	24.5271	32.9347	45.7002	27.5032	36.6017	0.899813	0.774338
	BCOR	BCL6 co-repressor	p	XAR	30.6768	18.547	34.9708	28.0649	20.2658	21.3994	15.6687	19.1113	27.9877	42.2466	35.1172	0.544216	0.251629	34.668	30.726	52.1005	39.1648	42.9877	38.9029	40.9453	0.956516	0.816586
	SRPX	sushi-repeat-containing protein, X-linked	p	XAR	1558.54	2614.7	2439.54	2204.26	2684.91	1078.14	2228.68	1997.24	1197.83	1236.79	1217.31	1.6407	0.244234	199.881	294.867	778.173	424.307	400.625	332.27	366.448	1.15789	0.779209
	ZNF673	zinc finger protein 673	p	XAR	113.918	116.584	121.851	117.451	61.823	74.1134	43.1172	59.6845	59.2833	88.4818	73.8826	0.80783	0.504146	62.505	70.254	47.3499	60.0363	84.63	57.2632	70.9466	0.846218	0.56915
	UTX	ubiquitously transcribed tetratricopeptide repeat, X chromosome	p	XAR	72.2722	63.9481	62.8331	66.3512	49.0042	56.8738	29.5713	45.1498	48.4922	66.3817	57.437	0.786075	0.397668	45.7245	46.035	27.8863	39.8819	50.5827	32.3144	41.4485	0.962203	0.899919
	MAOA	Monoamine oxidase A	p	XAR	13.2966	9.8273	18.7698	13.9646	15.822	3.8661	6.4206	8.7029	17.5391	7.5702	12.5547	0.6932	0.594604	10.125	6.804	11.9054	9.61147	11.9784	8.4568	10.2176	0.940678	0.814249
	CHST7	carbohydrate (N-acetylglucosamine 6-O) sulfotransferase 7	p	XAR	20.8413	61.5797	27.0102	36.4771	19.045	19.8565	50.6862	29.8626	77.5949	36.3044	56.9497	0.524368	0.392521	17.982	56.619	65.7761	46.7924	17.6421	60.9088	39.2754	1.19139	0.801561
	WAS	Wiskott-Aldrich syndrome (eczema-thrombocytopenia)	p	XCR	16.434	15.6247	48.4505	26.8364	13.6245	20.7507	29.9367	21.4373	34.2806	33.2112	33.7459	0.635257	0.119237	29.592	16.362	30.7515	25.5685	18.5535	33.728	26.1408	0.978109	0.955189
	CXorf24	chromosome X open reading frame 24	p	XCR	25.6968	18.6648	34.1824	26.1813	22.1215	15.5433	14.7987	17.4878	24.5875	21.4896	23.0385	0.759069	0.141543	14.58	13.122	22.3535	16.6852	19.6602	13.7888	16.7245	0.997648	0.993031
	SLC35A2	solute carrier family 35 (UDP-galactose transporter), member A2	p	XCR	258.836	241.935	246.983	249.251	155.144	159.036	156.443	156.874	264.684	158.567	211.625	0.741283	0.489952	232.632	215.46	206.69	218.261	247.966	196.763	222.365	0.981544	0.899904
	UBQLN2	ubiquilin 2	p	XCR	555.843	620.463	618.183	598.163	304.134	408.702	402.514	371.783	496.767	540.17	518.469	0.71708	0.0360584	387.477	494.235	384.9	422.204	513.899	396.106	455.002	0.927916	0.686967
	OTUD5	OTU domain containing 5	p	XCR	88.8557	101.667	129.977	106.833	79.11	43.1715	45.6098	55.9637	74.4157	66.7073	70.5615	0.79312	0.33655	46.2645	33.2775	74.1864	51.2428	47.9136	62.5084	55.211	0.928127	0.797053
	MAGED1	melanoma antigen family D, 1	p	XCR	2942.28	3692.38	2698.96	3111.21	2124.25	2265.43	3153.66	2514.45	1839.12	4315.1	3077.11	0.817146	0.72898	2953.94	2976.21	1551.51	2493.88	2340.08	2050.56	2195.32	1.136	0.598062
	PHF8	PHD finger protein 8	p	XCR	34.5861	33.1583	29.4518	32.3987	14.5035	27.615	23.6727	21.9304	46.0359	32.3158	39.1758	0.559794	0.185766	22.518	30.483	27.9357	26.9789	20.3763	33.6536	27.0149	0.998666	0.996605
	NUDT11	nudix (nucleoside diphosphate linked moiety X)-type motif 11	p	XCR	160.754	108.737	183.654	151.048	49.9565	37.3723	40.7682	42.699	29.536	122.181	75.8587	0.562875	0.604207	23.733	45.333	17.4135	28.8265	58.3947	6.4728	32.4338	0.888781	0.913315
	TFE3	transcription factor binding to IGHM enhancer 3	p	XCR	225.818	211.393	218.256	218.489	88.9255	140.087	146.891	125.301	209.31	107.855	158.582	0.790133	0.629431	124.322	135.581	183.373	147.758	167.372	164.523	165.948	0.890391	0.420871
	FGD1	FYVE, RhoGEF and PH domain containing 1 (faciogenital dysplasia)	p	XCR	61.254	69.7809	102.7	77.9116	66.6575	23.3018	29.3886	39.7826	42.1416	84.0048	63.0732	0.630738	0.455597	31.833	30.861	82.0287	48.2409	42.3801	71.7464	57.0633	0.845393	0.720864
	SLC16A2	solute carrier family 16 (monocarboxylic acid transporters), member 2	q	XCR	32.2704	120.473	72.7139	75.1524	46.1475	28.5881	61.6743	45.47	52.2429	109.89	81.0664	0.560898	0.420585	25.353	32.508	80.2997	46.0536	46.0257	57.164	51.5949	0.8926	0.784457
	ATP7A /// LOC644732	ATPase, Cu++ transporting, alpha polypeptide (Menkes syndrome) /// similar to ATPase, Cu++ transporting, alpha polypeptide	q	XCR	50.5719	38.0366	37.7685	42.1257	29.4465	46.4984	65.8764	47.2738	41.8468	32.153	36.9999	1.27767	0.447154	31.482	23.571	67.8015	40.9515	44.0076	34.0256	39.0166	1.04959	0.903922
	RP11-311P8.3	hypothetical protein MGC23937 similar to CG4798	q	XCR	163.22	186.719	170.378	173.439	84.8235	53.5205	65.0412	67.7951	115.082	148.474	131.778	0.514465	0.103969	71.469	57.51	44.2624	57.7471	75.1254	56.0728	65.5991	0.880304	0.582498
	SH3BGRL	SH3 domain binding glutamic acid-rich protein like	q	XCR	1117.21	1703.52	1125.58	1315.44	721.879	464.997	453.579	546.818	646.97	1362.27	1004.62	0.544304	0.413761	614.345	656.249	525.406	598.666	364.3	670.319	517.309	1.15727	0.688862
	RP11-217H1.1 /// LOC644741	implantation-associated protein /// similar to implantation-associated protein	q	XCR	1061.79	1019.71	955.162	1012.22	472.17	418.959	523.501	471.543	770.525	951.444	860.984	0.547679	0.116649	687.029	707.022	344.194	579.415	629.68	514.86	572.27	1.01249	0.960218
	TSPAN6	tetraspanin 6	q	XCR	515.057	652.879	650.992	606.309	320.249	269.654	226.522	272.142	599.389	611.68	605.535	0.449424	0.00478361	290.399	253.679	104.913	216.33	160.634	260.97	210.802	1.02622	0.946609
	FRMPD3	FERM and PDZ domain containing 3	q	XCR	16.5834	23.5431	79.6572	39.9279	32.523	8.9157	14.9814	18.8067	43.0042	34.188	38.5961	0.487269	0.0993483	11.61	13.392	14.4742	13.1587	28.3836	2.6536	15.5186	0.847933	0.884552
	MID2	midline 2	q	XCR	43.9983	34.9258	34.8691	37.9311	45.122	19.9617	16.4169	27.1669	56.4343	19.6174	38.0259	0.714431	0.664274	27.945	25.542	57.6992	37.0621	38.7996	41.0192	39.9094	0.928655	0.809447
	GPRASP2	G protein-coupled receptor associated sorting protein 2	q	XCR	311.947	326.422	404.237	347.536	178.144	185.625	129.639	164.469	342.248	414.407	378.328	0.434727	0.0605515	144.558	132.948	41.9406	106.482	171.473	49.6744	110.574	0.962996	0.959317
	TCEAL8	transcription elongation factor A (SII)-like 8	q	XCR	690.153	750.268	733.853	724.758	324.791	374.118	227.357	308.755	356.94	636.548	496.744	0.621558	0.393823	295.785	250.479	256.682	267.649	312.936	295.814	304.375	0.879339	0.115112
	SYTL4	Synaptotagmin-like 4 (granuphilin-a)	q	XCR	35.3331	74.942	28.9177	46.3976	90.0975	43.0531	116.145	83.0985	83.674	132.275	107.974	0.769613	0.5101	38.718	82.917	66.5171	62.7174	29.7507	76.3592	53.0549	1.18212	0.758297
	ATG4A	ATG4 autophagy related 4 homolog A (S. cerevisiae)	q	XCR	123.927	104.424	100.792	109.715	45.708	37.1356	68.3037	50.3824	102.178	70.004	86.0908	0.585224	0.217697	68.742	98.28	53.1297	73.3839	74.5395	58.9248	66.7322	1.09968	0.695084
	ARMCX5	armadillo repeat containing, X-linked 5	q	XCR	71.077	69.8516	54.0586	64.9957	25.198	19.2253	26.0086	23.4773	29.8195	47.1713	38.4954	0.609873	0.320946	22.032	40.5675	38.742	33.7805	28.8393	44.2308	36.535	0.924605	0.801393
	CXorf39	Chromosome X open reading frame 39	q	XCR	137.485	162.221	97.4351	132.381	48.2717	45.9856	61.9223	52.0599	150.504	121.53	136.017	0.382745	0.0808	174.177	147.177	71.7905	131.048	131.046	111.935	121.491	1.07867	0.790033
	NGFRAP1	nerve growth factor receptor (TNFRSF16) associated protein 1	q	XCR	3720.58	5217.59	4795.38	4577.85	3901.3	3810.42	4272.2	3994.64	6493.62	5458.03	5975.82	0.668467	0.14221	3882.41	3984.69	2335.53	3400.88	3816.23	2874.32	3345.27	1.01662	0.942864
	TCEAL4	transcription elongation factor A (SII)-like 4	q	XCR	1013.08	2028.52	1200.35	1413.99	446.972	786.528	871.218	701.572	931.204	1003.01	967.108	0.725434	0.170599	870.75	1228.2	414.021	837.658	977.607	567.151	772.379	1.08452	0.84843
	TSC22D3	TSC22 domain family, member 3	q	XCR	87.5484	104	133.83	108.459	52.8865	149.147	40.0635	80.6991	138.135	82.5396	110.337	0.731386	0.551647	112.482	65.394	91.8346	89.9035	21.6783	148.602	85.14	1.05595	0.952573
	BHLHB9	basic helix-loop-helix domain containing, class B, 9	q	XCR	43.9983	38.178	40.8205	40.9989	19.631	10.1255	11.5623	13.7729	35.1154	36.4672	35.7913	0.384813	0.0141162	13.311	18.036	25.2434	18.8635	19.7253	23.56	21.6426	0.871588	0.535768
	IL13RA1	interleukin 13 receptor, alpha 1	q	XCR	228.358	195.22	182.071	201.883	135.036	156.117	136.725	142.626	156.991	255.759	206.375	0.691102	0.416633	176.985	226.327	160.081	187.798	155.687	228.706	192.196	0.977115	0.927396
	LAMP2	lysosomal-associated membrane protein 2	q	XCR	1950.04	1715.63	1955.67	1873.78	753.157	661.121	610.644	674.974	996.919	914.855	955.887	0.706123	0.0218718	553.329	563.85	319.462	478.88	533.885	567.465	550.675	0.869624	0.464921
	WDR44	WD repeat domain 44	q	XCR	266.156	269.933	142.147	226.079	57.428	157.721	150.884	122.011	210.391	126.984	168.688	0.723296	0.463355	147.339	169.695	77.0887	131.374	169	77.5744	123.287	1.0656	0.895454
	APLN	apelin, AGTRL1 ligand	q	XCR	20.0943	15.7661	10.2242	15.3615	33.5485	11.5194	23.0985	22.7221	21.0183	12.617	16.8177	1.35109	0.495287	13.068	16.578	23.1192	17.5884	12.3039	18.972	15.638	1.12473	0.697039
	OCRL	oculocerebrorenal syndrome of Lowe	q	XCR	270.862	250.207	266.897	262.656	155.583	152.277	145.064	150.975	224.501	170.207	197.354	0.764993	0.334193	136.404	214.785	113.077	154.755	192.501	90.9168	141.709	1.09207	0.84901
	PHF6	PHD finger protein 6	q	XCR	491.974	421.372	289.558	400.968	107.531	88.9466	190.791	129.09	480.137	338.054	409.096	0.315549	0.113838	304.83	321.543	220.126	282.166	479.331	164.077	321.704	0.8771	0.844091
	ZNF449	zinc finger protein 449	q	XCR	121.163	107.323	123.072	117.186	39.848	38.7662	63.3969	47.337	93.8522	161.009	127.431	0.371473	0.23785	54.729	75.681	36.5807	55.6636	76.9482	48.3104	62.6293	0.888778	0.736223
	SLC9A6	solute carrier family 9 (sodium/hydrogen exchanger), member 6	q	XCR	462.617	432.613	534.1	476.443	198.068	199.959	180.299	192.775	343.392	246.235	294.813	0.653889	0.278541	264.141	283.689	150.201	232.677	294.057	228.532	261.294	0.890478	0.626925
	TMEM32	transmembrane protein 32	q	XCR	690.676	699.435	802.6	730.904	314.096	408.492	407.317	376.635	508.501	609.279	558.89	0.673898	0.105174	504.144	439.776	266.315	403.412	596.967	247.529	422.248	0.955391	0.933281
	CETN2	centrin, EF-hand protein, 2	q	XCR	808.179	1042.61	1340.51	1063.77	488.87	307.368	552.668	449.635	1002.73	1390.47	1196.6	0.37576	0.126152	565.704	699.462	300.5	521.889	607.904	347.646	477.775	1.09233	0.820612
	ZNF185	zinc finger protein 185 (LIM domain)	q	XCR	49.9743	64.2663	110.559	74.9331	17.58	22.7495	18.4266	19.5854	41.1147	55.5962	48.3554	0.405029	0.142934	41.445	76.869	107.346	75.2201	79.6173	53.3944	66.5059	1.13103	0.731327
	MECP2	methyl CpG binding protein 2 (Rett syndrome)	q	XCR	41.7946	38.7083	47.5349	42.6793	22.9273	18.7387	17.8133	19.8264	33.783	27.9609	30.872	0.642214	0.106347	25.4475	21.951	34.8394	27.4126	24.8031	23.9444	24.3738	1.12468	0.513029
	LOC203547	hypothetical protein LOC203547	q	XCR	465.68	570.054	519.908	518.547	152.067	304.081	304.013	253.387	307.326	416.524	361.925	0.700109	0.257081	421.821	512.892	187.596	374.103	332.921	375.745	354.333	1.0558	0.859063
	SLC10A3	solute carrier family 10 (sodium/bile acid cotransporter family), member 3	q	XCR	69.0975	136.027	130.931	112.018	66.3645	81.3985	86.13	77.9643	128.651	84.0048	106.328	0.733244	0.414867	88.425	130.842	102.777	107.348	102.012	122.562	112.287	0.956017	0.780136
	ZNF275	zinc finger protein 275	q	XCR	198.216	186.648	178.656	187.84	106.066	120.323	55.8671	94.0852	137.941	111.03	124.485	0.755793	0.29028	103.14	106.299	69.5429	92.9939	137.882	69.502	103.692	0.896829	0.809108
	FAM50A	family with sequence similarity 50, member A	q	XCR	115.785	131.219	132.228	126.411	92.4415	228.179	245.523	188.714	120.041	101.669	110.855	1.70236	0.24667	181.413	172.125	337.501	230.346	160.406	300.13	230.268	1.00034	0.999367
X-linked genes with similar expression both in XaXiXi versus XaXi and in XYY versus XY	GTPBP6	GTP binding protein 6 (putative)	p	XAR	40.4874	73.5987	81.4884	65.1915	40.8735	98.7565	73.1583	70.9294	85.0019	76.8416	80.9218	0.876519	0.615355	56.349	74.115	76.7923	69.0854	65.5557	92.752	79.1539	0.872799	0.59322
	RP13-297E16.1	DNA segment on chromosome X and Y (unique) 155 expressed sequence, isoform 1	p	XAR	128.111	125.917	160.001	138.009	140.786	180.129	173.748	164.888	224.459	157.59	191.025	0.863174	0.57408	207.09	265.68	162.847	211.872	148.949	222.233	185.591	1.14161	0.627956
	OFD1	oral-facial-digital syndrome 1	p	XAR	144.096	158.651	146.038	149.595	130.239	69.1953	108.733	102.722	80.1536	125.844	102.999	0.997312	0.993184	77.166	102.87	85.2397	88.4252	95.3715	67.9272	81.6493	1.08299	0.715994
	CA5BL	carbonic anhydrase VB-like	p	XAR	34.6981	35.2086	17.9305	29.2791	33.7683	24.3144	33.8517	30.6448	35.4525	29.3447	32.3986	0.945867	0.719207	16.4565	29.646	44.1142	30.0722	34.7959	35.9352	35.3656	0.850325	0.575937
	TRAPPC2	trafficking protein particle complex 2	p	XAR	105.402	139.067	128.947	124.472	86.2885	90.4194	92.8377	89.8485	96.4109	85.063	90.7369	0.990209	0.902571	80.541	106.947	98.2319	95.24	72.9771	93.1736	83.0753	1.14643	0.434119
	RP2	retinitis pigmentosa 2 (X-linked recessive)	p	XAR	82.2447	123.654	48.9083	84.9358	31.2045	46.551	50.112	42.6225	42.6231	43.142	42.8826	0.993936	0.968334	79.083	96.471	66.69	80.748	74.865	60.3384	67.6017	1.19447	0.330491
	OATL1	ornithine aminotransferase-like 1	p	XCR	56.772	41.1474	53.6771	50.5322	36.9913	30.5738	27.5225	31.6958	33.2135	22.8327	28.0231	1.13106	0.610354	16.0515	18.8865	35.9755	23.6379	13.6384	33.666	23.6522	0.999392	0.999149
	CLCN5	chloride channel 5 (nephrolithiasis 2, X-linked, Dent disease)	p	XCR	20.8413	24.6036	23.3478	22.9309	21.975	25.3532	13.2588	20.1957	15.7596	31.746	23.7528	0.850243	0.737704	21.6	22.491	16.7219	20.271	12.1737	22.7664	17.4701	1.16033	0.691067
	PORCN	porcupine homolog (Drosophila)	p	XCR	26.9667	27.0781	33.1905	29.0784	52.74	28.0884	37.4013	39.4099	41.8242	26.455	34.1396	1.15438	0.656532	29.484	30.348	24.3542	28.0621	29.8809	36.952	33.4164	0.839768	0.341405
	UBE1	ubiquitin-activating enzyme E1 (A1S9T and BN75 temperature sensitivity complementing)	p	XCR	384.182	492.213	435.368	437.254	421.481	216.949	663.123	433.851	422.394	461.212	441.803	0.982	0.956705	338.877	178.902	1040.83	519.537	380.379	826.708	603.544	0.860812	0.824372
	FLJ21687	PDZ domain containing, X chromosome	p	XCR	48.1068	47.369	45.2459	46.9072	37.504	11.9665	19.0269	22.8325	26.8046	17.1754	21.99	1.03831	0.931442	25.758	10.53	19.2413	18.5098	25.3239	7.1672	16.2455	1.13937	0.84942
	HUWE1	HECT, UBA and WWE domain containing 1	p	XCR	3173.44	3494.14	3222.99	3296.86	6605.03	2724.44	3273.84	4201.1	4483.41	3608.26	4045.83	1.03838	0.913219	3014.42	3147.69	4247.83	3469.98	3114.94	3446.46	3280.7	1.0577	0.689978
	TSPYL2	TSPY-like 2	p	XCR	55.6515	108.949	48.4505	71.0169	59.479	96.3895	91.6632	82.5106	67.7827	114.367	91.0748	0.905964	0.781891	96.093	78.543	101.344	91.9934	105.592	60.388	82.9901	1.10849	0.760017
	ABCB7	ATP-binding cassette, sub-family B (MDR/TAP), member 7	q	XCR	62.3745	82.5069	69.6619	71.5144	62.409	52.5737	64.2582	59.747	54.4184	51.8518	53.1351	1.12443	0.204001	49.923	40.176	50.5609	46.8866	52.6008	51.5592	52.08	0.900281	0.2608
	PJA1	praja 1	q	XCR	270.265	360.924	409.044	346.744	154.118	263.289	190.556	202.654	253.694	214.815	234.254	0.865105	0.462569	184.41	171.18	125.427	160.339	153.636	216.355	184.996	0.866717	0.57697
	BRWD3	bromodomain and WD repeat domain containing 3	q	XCR	36.6777	33.0169	61.1926	43.6291	17.287	18.1207	23.1768	19.5282	22.6073	21.4896	22.0484	0.885693	0.30357	27.945	20.493	27.3182	25.2521	34.503	23.7336	29.1183	0.867223	0.602492
	MORC4	MORC family CW-type zinc finger 4	q	XCR	197.955	160.984	165.113	174.684	113.391	92.1815	104.087	103.22	90.9064	127.879	109.393	0.943569	0.796775	79.245	113.859	151.93	115.011	81.6354	191.357	136.496	0.842597	0.765124
	IRS4	insulin receptor substrate 4	q	XCR	39.7404	8.2012	11.7502	19.8973	33.988	10.7041	12.2931	18.9951	16.2616	17.501	16.8813	1.12521	0.805143	10.152	12.312	23.0204	15.1615	11.5878	18.724	15.1559	1.00037	0.999238
	CXX1	CAAX box 1	q	XCR	1476.67	2369.93	2212.32	2019.64	1140.8	977.834	1250.03	1122.89	1223.66	1087.83	1155.75	0.971569	0.773973	1316.44	1041.36	1232.83	1196.88	631.34	1402.24	1016.79	1.17711	0.721945
	RP11-535K18.3	hypothetical protein FLJ12649	q	XCR	64.242	77.1337	75.0792	72.1516	64.167	32.2833	60.9957	52.482	41.3358	54.6194	47.9776	1.09389	0.735011	95.094	119.691	38.7296	84.5049	100.775	46.2768	73.5258	1.14932	0.786296
	UBE2NL	ubiquitin-conjugating enzyme E2N-like	q	XCR	371.259	350.036	416.598	379.298	165.691	233.255	564.778	321.241	332.587	267.399	299.993	1.07083	0.881394	188.19	424.629	128.514	247.111	421.392	136.623	279.008	0.885678	0.868957
	FAM58A	family with sequence similarity 58, member A	q	XCR	94.4955	112.767	124.14	110.467	55.377	89.8145	83.7288	76.3068	85.0816	83.1908	84.1362	0.906943	0.53784	90.072	114.669	85.4126	96.7179	90.8145	121.173	105.994	0.912487	0.659242
	ARD1A	ARD1 homolog A, N-acetyltransferase (S. cerevisiae)	q	XCR	171.138	202.768	154.431	176.112	118.226	149.121	199.221	155.523	132.529	139.682	136.106	1.14266	0.498165	169.209	162.675	197.896	176.593	170.562	184.338	177.45	0.995172	0.950974
	NSDHL	NAD(P) dependent steroid dehydrogenase-like	q	XCR	177.375	191.844	150.845	173.355	59.9185	133.341	57.3025	83.5207	80.8002	115.018	97.9092	0.853042	0.666625	84.9555	78.543	148.039	103.846	124.471	79.2732	101.872	1.01938	0.954715
	F8	coagulation factor VIII, procoagulant component (hemophilia A)	q	XCR	47.1357	54.0855	52.1892	51.1368	33.109	17.6473	40.7682	30.5082	40.8743	27.676	34.2751	0.890096	0.720096	20.574	20.007	19.3401	19.9737	19.7253	16.9136	18.3194	1.0903	0.440707
	XX-FW81657B9.4	DNA segment on chromosome X (unique) 9879 expressed sequence	q	XCR	122.882	164.872	129.176	138.977	130.531	131.29	164.378	142.066	153.996	136.915	145.455	0.976701	0.825038	78.543	103.518	55.4268	79.1626	82.8072	56.2712	69.5392	1.13839	0.653728
